# Supplementary material for: The Role of Ancestral Duplicated Genes in Adaptation to Growth on Lactate, a Non-Fermentable Carbon Source for the Yeast Saccharomyces cerevisiae
Source: Int J Mol Sci. 2021 Nov 14;22(22):12293. doi: 10.3390/ijms222212293 (PMC8622941; doi:10.3390/ijms222212293)
Supplement: Supplementary file 1 [file ijms-22-12293-s001.zip]

Archive with 1 entries (1 files):
- ijms-1453049-supplementary.pdf
